# Supplementary material for: Short-Stranded Zein Fibers for Muscle Tissue Engineering in Alginate-Based Composite Hydrogels
Source: Gels. 2023 Nov 17;9(11):914. doi: 10.3390/gels9110914 (PMC10671123; doi:10.3390/gels9110914)
Supplement: Supplementary file 1 [file gels-09-00914-s001.zip]

Archive with 1 entries (1 files):
- gels-2689679-supplementary.pdf
